# Supplementary material for: Childhood systemic glucocorticoid exposure and subsequent alterations in myocardial structure and cardiac function: a narrative review of clinical evidence
Source: Front Endocrinol (Lausanne). 2026 Mar 26;17:1781454. doi: 10.3389/fendo.2026.1781454 (PMC13061688; doi:10.3389/fendo.2026.1781454)
Supplement: Supplementary file 1 [file Table1.xlsx]

## Sheet: Table 1
Table 1. Key clinical studies on systemic glucocorticoid exposure in childhood/adolescence and subsequent cardiac outcomes
Study (first author, year)	DOI	Country/Region	Design	Population / primary disease	Sample size (exposed / control)	Age at exposure	Systemic GC exposure (agent/route/dose/duration)	Comparator	Follow-up / timepoint	Outcomes assessed (structure / function / clinical)	Direction — Structure	Direction — Function	Direction — Clinical endpoints	Exposure gradient (dose/time/cumulative) signal	Confounding control / statistics	Key finding (one sentence)	Notes (NR = not reported)	Sex (M/F)	Female (%)
de Vries 2008	10.1001/archpedi.162.8.738	The Netherlands	Retrospective cohort follow-up / cross-sectional follow-up assessment	Preterm infants: perinatal glucocorticoid exposure (neonatal dexamethasone/hydrocortisone or antenatal betamethasone)	Total n = 193; neonatal dexamethasone: 48; neonatal hydrocortisone: 51; antenatal betamethasone: 51; unexposed: 43	Perinatal / neonatal / antenatal (fetal)	Dexamethasone/hydrocortisone (neonatal use); betamethasone (antenatal)	Unexposed group (or comparisons between different exposure types)	School-age follow-up	Blood pressure; echocardiography/cardiac structure and function; carotid intima–media thickness (IMT); NT-proBNP, etc.	NR	NR	NR	NR	NR	Perinatal glucocorticoid exposure was associated with differences in blood pressure and vascular and cardiac phenotypes at school age	Detailed outcome measures, direction of effects, and statistical results; NRcovariates adjusted for	NR	NR
McKinlay 2015	10.1542/peds.2014-2565	New Zealand（Australasian Collaborative Trial）	Randomized controlled trial follow-up (childhood outcomes)	Women at risk of extremely preterm birth: repeat antenatal betamethasone vs placebo	Betamethasone:123; placebo:135	Fetal (antenatal)	Repeat antenatal betamethasone	Placebo	School-age follow-up	Physical/health outcomes; cardiovascular/metabolic indicators of interest in this study require further extraction	NR	NR	NR	NR	RCT	Effects of repeat antenatal betamethasone on childhood health outcomes (cardiovascular-related endpoints)	Whether cardiovascular/myocardial sub-endpoint outcomes include echocardiography or blood pressure measurements needs to be confirmed	NR	NR
Tony Nengom 2017	10.1186/s12887-017-0862-4	Cameroon	Matched case–control study (1:2 matching)	Children with classic CAH (hormone replacement therapy) vs healthy controls	CAH:19; controls:38	Childhood (10 months–15 years)	Replacement therapy	Healthy controls (age- and genetic sex–matched)	Cross-sectional assessment	LVEF, LVFS, LVMI, mitral E/A ratio and deceleration time, TAPSE, pulmonary artery systolic pressure, etc.	↑	worse	NR	NR	Matching; multivariable/correlation analysis	Children with CAH exhibited higher LVMI and more pronounced impairment of diastolic function; these abnormalities were associated with delayed diagnosis and longer treatment duration	Specific GC doses and indicators of “over- or undertreatment”; covariates adjusted	NR	NR
Tuhan 2019	10.1017/S1047951118002330	Turkey	Case–control study	Children/adolescents with classic CAH (receiving hydrocortisone) vs healthy controls	CAH44; controls:39	Childhood/adolescence	Mean daily hydrocortisone dose over the past year	Healthy controls (matched for age, pubertal status, and sex)	Cross-sectional assessment	LV mass/wall thickness; TDI/Doppler parameters including IVRT, IVCT, MPI, etc. (subclinical systolic/diastolic function)	mixed/NR	mixed/NR	NR	Yes	Partial correlation analysis controlling for hyperandrogenism	CAH was associated with left ventricular hypertrophy and subclinical alterations in systolic and diastolic function; hydrocortisone dose was positively correlated with IVRT after controlling for hyperandrogenism.	Dose stratification and treatment duration; other cardiovascular risk factors (blood pressure/metabolic factors)	NR	NR
Amr 2021	10.1111/cen.14333	Egypt	Case–control study (stratified by treatment duration)	Children with 21-hydroxylase deficiency CAH vs healthy controls	CAH: 47; controls: 47 (grouped by treatment duration <6 years vs >6 years)	Childhood	Calculation of mean daily dose and cumulative dose; stratification by treatment duration <6 years / >6 years	Healthy controls; and comparison by treatment duration groups	Cross-sectional assessment	Chamber dimensions/hypertrophy; FS; TDI parameters: e′/a′, s′; E/e′; Tei index, etc.	mixed/NR	mixed/NR	NR	Yes	Correlation analysis; multivariable analysis	Even within recommended dose ranges, long-term glucocorticoid therapy was associated with chamber hypertrophy and alterations in diastolic and systolic parameters; cumulative dose correlated with multiple indices.	Specific doses and method for calculating cumulative dose; covariates adjusted; concomitant mineralocorticoid use	NR	NR
Marra 2015	10.1210/jc.2014-2572	Italy	Cross-sectional controlled study (multiple groups)	Children with CAH and children with JIA (both receiving long-term glucocorticoids) and healthy controls	CAH: 20; JIA: 18; healthy controls: 20	Childhood	CAH: physiological replacement with hydrocortisone; JIA: long-term prednisone at approximately 0.2–0.6 mg/kg/day	Healthy controls; CAH vs JIA	Cross-sectional assessment	Left ventricular structure and myocardial function (including 2D speckle-tracking strain, etc.)	NR	NR	NR	NR	NR	Long-term glucocorticoid exposure in childhood was associated with alterations in myocardial function; phenotypes may vary by underlying disease and treatment context	Cumulative dose and follow-up duration in each group; effect sizes for strain and conventional echocardiographic indices	NR	NR
Nalcacioglu 2020	10.1111/ped.14285	Turkey	Case–control study (with repeated measurements during flare and remission)	Children with steroid-sensitive nephrotic syndrome (initial onset/relapse) vs healthy controls	NS:19；controls:30	Childhood（1–18years）	Glucocorticoid therapy (predominantly prednisone/prednisolone regimens)	Healthy controls; flare vs remission	Short-term follow-up (flare and remission)	TDI and pulsed Doppler parameters: E/A, E′/A′, E/E′, etc.; indicative of diastolic dysfunction	NR	worse	NR	NR	Correlation analysis (e.g., correlations between albumin and E′/A′, E/E′)	Systolic function was largely preserved, but diastolic dysfunction was observed during both flare and remission phases, with abnormalities potentially persisting even during remission.	Clarification of GC dose and cumulative exposure; whether adjustments were made for blood pressure and lipid metabolism, etc.	NR	NR
Hooman 2013	10.3265/Nefrologia.pre2013.May.12036	Iran	Cross-sectional case–control study	Children with a history of nephrotic syndrome (disease duration ≥1 year) vs healthy controls	NS:51；controls:75	Childhood	History of nephrotic syndrome treatment (including exposure to glucocorticoids and immunosuppressive agents; GC regimens)	Healthy controls	At least 1 year after disease onset	Carotid IMT/elasticity parameters; LVMI; LVH (in a subset of participants)	↑	NR	NR	NR	Multivariable generalized linear model (GLM) for cIMT	Children with nephrotic syndrome exhibited increased cIMT; approximately half of those who underwent echocardiography showed LVH, which was associated with blood pressure and carotid stiffness.	Sample size for LVH assessment (“half underwent echocardiography”); dedicated analysis of the association between GC exposure and LVH	NR	NR
Ahmed 2021	10.2147/VHRM.S295868	Egypt	Cross-sectional case–control study	Children with idiopathic nephrotic syndrome vs healthy controls	-	Childhood	Nephrotic syndrome treatment (glucocorticoid exposure)	Healthy controls	-	Carotid IMT; left ventricular mass index (LVMI)	↑	NR	NR	NR	NR	Children with nephrotic syndrome exhibited higher cIMT and LVMI.	Whether it is associated with the intensity of GC exposure (dose/duration); whether stratified by SSNS/SRNS	NR	NR
Barber 2013	10.1016/j.jpeds.2013.05.060	United States (MD STARnet, 5 sites)	Population-based cohort (retrospective cohort with survival analysis)	Boys with Duchenne muscular dystrophy (DMD)	Total n = 462; treatment group vs untreated group	Childhood/adolescence	Oral glucocorticoids (e.g., prednisone/deflazacort); treatment duration effects analyzed	Individuals not receiving glucocorticoid therapy	Age at cardiomyopathy onset as the outcome; follow-up window extending through adolescence	Cardiomyopathy occurrence (FS < 28% or EF < 55%); age at cardiomyopathy onset	NR	NR	↓	Yes	Survival analysis	Glucocorticoid therapy was associated with a delayed onset of cardiomyopathy; each additional year of GC treatment was associated with an approximately 4% per-year reduction in the probability of developing cardiomyopathy.	Exact n in the treated/untreated groups; adjusted covariates; differences by GC type	NR	NR
Schram 2013	10.1016/j.jacc.2012.12.008	Canada (Montreal)	Cohort study (propensity score and multivariable adjustment)	Patients with Duchenne muscular dystrophy (DMD) (all receiving RAAS inhibitors; with or without glucocorticoids)	Total n = 86; glucocorticoid-treated: 63; no glucocorticoid treatment: 23	Childhood/adolescence (baseline age: 9.1 ± 3.5 years)	“Prophylactic” glucocorticoid therapy	Non-steroid group	Follow-up duration: 11.3 ± 4.1 years	All-cause mortality, heart failure–related mortality; incident cardiomyopathy; annual decline in LVEF/FS; annual change in LVEDD	NR	better	↓	NR	Propensity score adjustment and multivariable analysis	Glucocorticoid use was associated with lower mortality, fewer incident cases of cardiomyopathy, and a slower decline in EF/FS.	Glucocorticoid type/dose/initiation timing; temporal relationship with RAAS medications	NR	NR
Tandon 2015	10.1161/JAHA.114.001338	United States	Longitudinal cardiac MRI cohort (≥4 CMR examinations)	Patients with Duchenne muscular dystrophy (DMD) (with repeated CMR follow-up)	Patients n = 98 (≥4 CMR examinations); an additional LGE−/+ subset n = 51	Childhood/adolescence (modeled with age progression)	Duration of glucocorticoid therapy (continuous variable)	Modeled by LGE status and duration of glucocorticoid therapy; non-randomized controlled design	Longitudinal follow-up with multiple CMR examinations	LVEF; LGE (myocardial fibrosis) and fibrosis burden (number of LGE-positive segments)	↑	worse	NR	Yes	Longitudinal mixed-effects/correlation modeling	Fibrosis burden was strongly associated with EF decline; longer duration of glucocorticoid therapy was associated with a slower age-related increase in fibrosis burden.	Model specification and covariates; definition of the glucocorticoid exposure window	NR	NR
Markham 2005	10.1007/s00246-005-0909-4	United States	Retrospective cohort (echocardiographic follow-up)	Patients with Duchenne muscular dystrophy (DMD) aged ≤21 years (echocardiography, 1997–2004)	Total n = 111; including prednisone: 29 and deflazacort: 19	Childhood/adolescence	Prednisone or deflazacort	Non-steroid group; and comparison among different glucocorticoid types	Echocardiographic records from 1997–2004	Left ventricular mass; fractional shortening (FS); risk of FS < 28% (age-stratified)	NR	worse	NR	NR	Stratified comparison; multivariable analysis	Patients not receiving glucocorticoids had lower FS; those aged ≤10 years who were not treated with glucocorticoids had a higher risk of FS < 28%. The effect persisted over time and was independent of glucocorticoid type.	Exact numbers in each stratum (current use/prior use/never use); dose–response analysis	NR	NR
