# Supplementary material for: Childhood systemic glucocorticoid exposure and subsequent alterations in myocardial structure and cardiac function: a narrative review of clinical evidence
Source: Front Endocrinol (Lausanne). 2026 Mar 26;17:1781454. doi: 10.3389/fendo.2026.1781454 (PMC13061688; doi:10.3389/fendo.2026.1781454)
Supplement: Supplementary file 2 [file Table2.xlsx]

## Sheet: Table 2
Table 2. Key clinical studies reporting cardiac structural outcomes after systemic glucocorticoid exposure in children/adolescents (with functional metrics indicated)
Study (first author, year)	Population / disease background	Design	Sample size (exposed / control)	Systemic GC exposure (agent–dose–duration)	Comparator	Structural measures (method)	Key structural findings	LVH/HCM reported	Reversibility	Data extractable for quantitative description	Confounding note	Notes (NR = not reported)	Functional outcomes reported (EF/GLS/diastolic)	Key functional findings (placeholder)	Sex (M/F)	Female (%)
Werner 1992	Preterm infants with bronchopulmonary dysplasia (BPD) requiring ventilatory support	Prospective cohort study with repeated echocardiographic assessments before and after treatment	13	Dexamethasone: initiated at approximately 0.5 mg/kg/day, then tapered gradually, with treatment lasting up to 6 weeks (administered in divided doses).	Contemporaneous control infants not exposed to dexamethasone.	Echocardiography (2D and M-mode): interventricular septal thickness, left-ventricular posterior wall thickness, right-ventricular free wall thickness, and systolic anterior motion (SAM).	Marked thickening of the IVS, LV posterior wall, and RV free wall, typically peaking around week 3 of therapy and approaching baseline by week 6 (reversible).	Yes/Observed	Likely reversible	Yes (numeric)	Confounding by indication likely	Reported repeated measurements of wall thickness (mm); if mean ± SD can be extracted, these data could potentially be pooled. Confounding by indication is substantial (underlying BPD severity).	Reported	Reported	NR	NR
Skelton 1998	Preterm infants with chronic lung disease (CLD) receiving short-course systemic glucocorticoid therapy	Prospective observational study with repeated echocardiographic evaluations before and after treatment	31 / 18	Dexamethasone: initiated at 0.4–0.6 mg/kg/day, followed by gradual tapering over 2–3 weeks (median age at initiation: 11 days).	Contemporaneous preterm control infants without dexamethasone exposure.	Echocardiography: IVSd and LVPWd, from baseline to 48 days after treatment initiation.	Yes: LVH in 94% of infants (29/31), with rapid onset (median 3 days), peak at a median of 10 days, and complete resolution by a median of 27 days (reversible).	Yes/Observed	Likely reversible	Yes (numeric)	NR	NR	Reported	Reported	NR	NR
Brand 1993	Preterm infants with bronchopulmonary dysplasia (BPD) receiving systemic glucocorticoid therapy	Case report / case series (predominantly individual cases)	-	Dexamethasone	None	Echocardiography: features of hypertrophic (obstructive) cardiomyopathy, possibly with LVOT obstruction.	Yes: obstructive hypertrophic cardiomyopathy–like phenotype reported; improvement typically observed after glucocorticoid withdrawal.	Yes/Observed	NR	NR	NR	Low level of evidence (no control group).	Reported	Reported	NR	NR
Zecca 2001	Extremely low birth weight preterm infants (≤1250 g)	Randomized controlled trial (RCT)	25 enrolled (20 included in the final analysis) / 25 enrolled (20 included in the final analysis)	Dexamethasone: a short-course regimen initiated within the first 96 hours after birth.	Placebo / no-dexamethasone control.	Echocardiography: interventricular septal and left ventricular posterior wall thickness (systolic/diastolic), LV cavity dimensions; concomitant documentation of ischemic changes on ECG.	Yes: 20% (4/20) developed LV myocardial hypertrophy, in some cases accompanied by low cardiac output and ECG ischemic changes; complete resolution within 2–3 weeks after drug discontinuation (reversible).	Yes/Observed	Likely reversible	Yes (effect/ratio)	NR	NR	Reported	EF/GLS/diastolic parameters reported	NR	NR
de Vries 2008	School-aged follow-up of preterm infants (7–10 years)	Retrospective matched cohort (long-term follow-up)	48 (neonatal dexamethasone) + 51 (hydrocortisone) + 51 (antenatal betamethasone) / 43 (unexposed controls)	Neonatal exposure to dexamethasone or hydrocortisone, or antenatal betamethasone (specific dosing regimens as reported in the original studies).	Preterm infants without perinatal glucocorticoid exposure.	School-age echocardiography: LV systolic and diastolic function and structural parameters, with additional assessment of carotid IMT, BNP and related markers.	No: At school age, no significant differences in blood pressure, cardiac structure, or systolic/diastolic function were observed.	No/Not observed	Persistent/unclear	NR	NR	Suggests that early “transient hypertrophy” does not necessarily translate into detectable structural differences at 7–10 years; longer-term follow-up is still recommended.	Reported	EF/GLS/diastolic parameters reported	NR	NR
West 2022	Adolescents with MIS-C (COVID-19–associated multisystem inflammatory syndrome)	case report	1 / -	High-dose systemic glucocorticoids (most commonly methylprednisolone and related agents).	None	Echocardiography: evolution of global and segmental left ventricular hypertrophy.	Yes: “global ventricular wall thickening” was observed, which regressed after discontinuation of glucocorticoids (reversible).	Yes/Observed	Likely reversible	NR	NR	Used to illustrate that transient hypertrophy can also occur beyond the neonatal period, although the level of evidence is low.	NR	NR	NR	NR
Mooij 2018	Congenital adrenal hyperplasia (CAH, 21-hydroxylase deficiency), aged 8–16 years	Case–control study	27 / 27	Long-term glucocorticoid replacement therapy (standard hydrocortisone, with or without additional agents).	Age- and sex-matched healthy controls.	Echocardiography: wall thickness and chamber dimensions; tissue Doppler imaging (TDI) and myocardial strain, etc.	No: LVH or chamber dilatation was not observed; some wall thickness Z-scores were slightly reduced but still within the normal range.	No/Not observed	NR	NR	NR	Suggests that appropriately dosed replacement therapy does not necessarily lead to structural hypertrophy, and can be contrasted with studies involving overtreatment or poorly controlled disease.	Reported	EF/GLS/diastolic parameters reported	NR	NR
Tuhan 2019	Children and adolescents with classic congenital adrenal hyperplasia (CAH)	Case–control study	44 / 39	Long-term hydrocortisone therapy; mean daily dose over the preceding year calculated, with assessment of potential overtreatment and residual hyperandrogenism.	Healthy controls matched for age, pubertal stage, and sex.	Echocardiography: LVESD, IVSd, LVPWd, left ventricular mass (LVM) and LV mass index (LVMI), etc.	Yes: Patients had higher wall thickness and morphologic indices (LVM/LVMI) than controls, indicating an increased risk of LVH.	Yes/Observed	NR	Yes (numeric)	NR	NR	NR	NR	NR	NR
Amr 2021	Children with congenital adrenal hyperplasia (CAH) due to 21-hydroxylase deficiency (21-OHD)	Case–control study stratified by treatment duration	47 / 47	Long-term GC therapy; mean daily and cumulative doses calculated; stratified by treatment duration <6 years vs >6 years.	Healthy controls	Echocardiography: chamber dimensions and wall thickness (M-mode), with assessment of tissue Doppler imaging (TDI), etc.	Yes: Patients showed chamber/ventricular hypertrophy (larger M-mode dimensions), which became more pronounced with longer treatment duration.	Yes/Observed	NR	Yes (numeric)	NR	NR	Reported	EF/GLS/diastolic parameters reported	NR	NR
Nengom 2017	Children with congenital adrenal hyperplasia (CAH), predominantly due to 11β-hydroxylase deficiency, aged 10 months to 15 years (Cameroon)	Matched case–control study (1:2)	19 / 38	Long-term glucocorticoid replacement therapy; analysed in relation to diagnostic delay and duration of treatment.	Healthy controls	Echocardiography: left ventricular mass and LVMI (indexed to height²·⁷).	Yes: LVMI was significantly higher in the case group than in controls, indicating a tendency toward structural remodeling and hypertrophy.	Yes/Observed	NR	Yes (numeric)	Confounding by indication likely	The cohort consisted mainly of patients with 11β-hydroxylase deficiency, in whom mineralocorticoid excess and hypertension constitute major sources of confounding.	NR	NR	NR	NR
Ahmed 2021 (NS)	Children with idiopathic nephrotic syndrome (NS) aged ≥2 years, with a disease duration of at least 12 months	Cross-sectional case–control study.	81 / 100	Standard therapy for NS included glucocorticoids and immunosuppressive agents.	Healthy controls	Echocardiography: LVM and LVMI, with additional measurement of carotid intima–media thickness (cIMT).	Yes: LVM and LVMI were significantly higher in the NS group than in controls and correlated with disease duration, blood pressure, triglycerides, and BMI.	Yes/Observed	NR	Yes (numeric)	Confounding by indication likely	There was substantial confounding by indication (underlying NS, hypertension, dyslipidemia), making it difficult to attribute the observed changes directly to GC exposure.	NR	NR	NR	NR
Abbreviations: GC, glucocorticoid; LVH, left ventricular hypertrophy; HCM, hypertrophic cardiomyopathy; LVMI, left ventricular mass index; IVS, interventricular septum; LVPW, left ventricular posterior wall; TDI, tissue Doppler imaging; MPI, myocardial performance index (Tei index); GLS, global longitudinal strain; EF, ejection fraction; NR, not reported. “Functional outcomes reported” indicates …
